# Supplementary material for: Benzydamine hydrochloride for the treatment of sore throat and irritative/inflammatory conditions of the oropharynx: a cross-national survey among pharmacists and general practitioners
Source: BMC Prim Care. 2022 Jun 17;23:154. doi: 10.1186/s12875-022-01762-3 (PMC9205545; doi:10.1186/s12875-022-01762-3)
Supplement: Supplementary file 1 — Additional file 1. [file 12875_2022_1762_MOESM1_ESM.zip]

Archive with 2 entries (2 files):
- Appendix 1 - Survey.pdf
- Appendix 2 - Survey Data & Results.pdf
